# Supplementary material for: An Improved Genome Assembly of Azadirachta indica A. Juss
Source: G3 (Bethesda). 2016 Apr 18;6(7):1835–40. doi: 10.1534/g3.116.030056 (PMC4938638; doi:10.1534/g3.116.030056)
Supplement: Supplemental Material [file supp_g3.116.030056_TableS1.xls]

## Sheet: Sheet1
Supplementary Table 1. Details of sequencing libraries. PE: short-insert paired end, MP: long-insert mate pair libraries.
Lib no.	Read length	Insert size	Type	Sequencing Depth	Used for earlier published assembly (v1.0)* using SOAPdenovo	Used for v2.0 and intermediate assemblies
1	76	350	Illumina PE	50X	✔	✔
2	76	350	Illumina PE		✔	✔
3	36	1500	Illumina MP	13X	✔	✔
4	36	3000	Illumina MP	14X	✔	✔
5	36	10000	Illumina MP	37X	✔	✔
6	100	4000	Illumina MP	40X		✔
7	100	6000	Illumina MP	38X		✔
8	100	10000	Illumina MP	28X		✔
9	Variable (mean >2Kbp, longest 17.64Kbp)	NA	PacBio	Uncorrected (9.7X) Corrected (9.5X) SINC (5X)		✔
* The original assembly contained both Ion Torrent and Sanger libraries with very low coverage (0.5X and 0.001X, respectively) which were excluded from our current assembly.
** Illumina libraries were generated as decribed in Krishnan et al. 2012. Single-molecule real-time (SMRT) cell library was prepared with PacBio C2 DNA preparation kit 2.0 (http://www.pacificbio.com).
