# Supplementary material for: An Improved Genome Assembly of Azadirachta indica A. Juss
Source: G3 (Bethesda). 2016 Apr 18;6(7):1835–40. doi: 10.1534/g3.116.030056 (PMC4938638; doi:10.1534/g3.116.030056)
Supplement: Supplemental Material [file supp_g3.116.030056_TableS2.xls]

## Sheet: assembly statistics
Supplementary Table 2. Performance comparison using QUAST, PASA and GlimmerHMM across various assemblies
abbreviation	assembler	library type	QUAST							NG50 (364 mb)	% covered at 5X	% covered at 10X	PASA (#s)			PASA (Lengths)			PASA (Exon Lengths)
			# of scaffolds	assembly size (nts)	longest scaffold	N's per 100kb	N50	N75	assembly size (no gaps)				Valid alignments	Failed alignments	Assemblies	Valid alignments	Failed alignments	Assemblies	Valid alignments
R.S1 (v1.0)	soapdenovo	illumina (wo dupRem) reassembled	65735	669685450	6070869	72683.8	879363	329406	1.82932e+08	1663167	13.6602	6.8301	61991	23523	52924	75719343	190033044	74739553	24479791
P.ecPB.32.gc (v2.0)	platanus	illumina (dupRem) + ec (32) pacbio (5X) + gc	25560	225115251	7894471	5414.21	2629187	1149129	213036786	734691	65.4998	32.7499	77635	6584	61292	99453593	32030331	98694338	47829727
S2.DUP	soapdenovo2	illumina (wo dupRem)	107964	449656122	7814495	31319.3	557365	181445	3.08827e+08	836066	37.4144	18.7072	40416	43883	35880	21118152	214585399	20954880	9219905
S2	soapdenovo2	illumina (dupRem)	110581	344150202	6186666	32999.8	580956	194116	2.30581e+08	681660	32.8839	16.4419	72582	10851	58508	53795060	120907710	53154195	22605627
S2.ecPB.21	soapdenovo2	illumina (dupRem) + ec (21) pacbio (5X)	578405	241236331	20326	19079.2	1388	837	1.9521e+08	290	60.9488	30.4744	40082	26780	34723	11708648	13883902	11566814	9821552
S2.ecPB.32	soapdenovo2	illumina (dupRem) + ec (32) pacbio (5X)	567634	236057722	20326	15290.7	1325	821	1.99963e+08	270	62.3823	31.1911	40226	25494	34769	11794632	13941208	11647110	9899586
P	platanus	illumina (dupRem)	35075	250268532	10980712	15531.5	4002232	1489583	2.11398e+08	1587838	45.2194	22.6097	73800	11324	59057	85780130	53260936	85251475	41362113
P.ecPB.19	platanus	illumina (dupRem) + ec (19) pacbio (5X)	24458	247175992	7115459	14799	2264224	876306	2.10596e+08	958049	59.6443	29.8221	70309	14030	56274	80711062	60735939	80164716	38639958
P.ecPB.21	platanus	illumina (dupRem) + ec (21) pacbio (5X)	24750	250209332	8603192	16201	2902226	986022	2.09673e+08	1175333	58.7631	29.3815	69116	15189	55456	77277179	68307801	76849819	37102672
P.ecPB.32	platanus	illumina (dupRem) + ec (32) pacbio (5X)	25560	243319034	8307765	13435.4	2889126	1243543	2.10628e+08	1112734	60.5206	30.2603	74576	8833	59412	91112744	40801767	90400020	43230588
P.ecPB.36	platanus	illumina (dupRem) + ec (36) pacbio (5X)	21743	246909418	8609061	15312.3	2044474	973439	2.09102e+08	1030861	59.7182	29.8591	65304	19054	52778	66319838	80933035	65982106	31721203
P.ucPB	platanus	illumina (dupRem) + pacbio (5X)	68309	246188646	12211325	12200.6	3137410	1274166	2.16152e+08	1270061	60.1572	30.0786	73763	9728	58895	86665009	44526788	85994624	41389567
P.ucPB.gc	platanus	illumina (dupRem) + pacbio (5X) + gc	68309	239373060	11935676	9428.23	3044020	1252388	2.16804e+08	646875	61.87	30.935	73855	10533	58699	88744677	50211652	88084027	42629241

## Sheet: withAthalianaTraining
abbreviation					predicted length = 1 nucleotide								predicted length <= 10 nucleotide								predicted length <= 50 nucleotide								predicted length <= 100 nucleotide
	GlimmerHMM (#s)		GlimmerHMM (Lengths)		GlimmerHMM (#s)		GlimmerHMM (Lengths)		PASA (#s)		PASA (Lengths)		GlimmerHMM (#s)		GlimmerHMM (Lengths)		PASA (#s)		PASA (Lengths)		GlimmerHMM (#s)		GlimmerHMM (Lengths)		PASA (#s)		PASA (Lengths)		GlimmerHMM (#s)		GlimmerHMM (Lengths)		PASA (#s)		PASA (Lengths)
	Genes	Exons	Genes	Exons	Genes	Exons	Genes	Exons	Valid	Failed	Valid	Failed	Genes	Exons	Genes	Exons	Valid	Failed	Valid	Failed	Genes	Exons	Genes	Exons	Valid	Failed	Valid	Failed	Genes	Exons	Genes	Exons	Valid	Failed	Valid	Failed
R.S1 (v1.0)	22816	59432	27884404	11837318	0	3	0	3	0	0	0	0	553	2012	3269	12424	451	724	2872	4524	1308	9296	22679	233878	3019	3875	84914	102181	1875	23993	65004	1352381	9540	11079	582283	651332
P.ecPB.32.gc (v2.0)	28553	128053	68723917	30727025	0	13	0	13	2	1	2	1	98	1599	673	9985	534	151	3351	965	286	11559	6071	346117	5825	1210	195579	36596	478	45725	20609	2959090	31051	5248	2133009	345098
S2.DUP	34484	102919	54852164	20474483	0	12	0	12	1	9	1	9	526	2280	3066	14448	180	885	1188	5771	1349	13925	23681	384755	1529	7424	46934	223183	1925	40351	66008	2386791	5753	26156	369403	1646989
S2	32304	108656	60771387	23656610	0	5	0	5	1	2	1	2	522	2145	3051	13350	345	526	2169	3390	1311	12662	23602	351635	3358	4682	106802	142899	1957	40903	71841	2497568	14455	18716	954945	1214213
S2.ecPB.21	59707	90723	25691472	18635045	0	2	0	2	0	0	0	0	1745	2232	10644	13682	90	128	588	801	7585	12001	181203	319161	962	1143	30716	36185	15636	34432	793299	2036255	4417	5570	297024	379502
S2.ecPB.32	60610	92091	26159705	19002432	0	1	0	1	0	0	0	0	1721	2214	10485	13566	97	115	632	732	7635	12062	183275	321267	950	1156	30010	37114	15752	34772	800883	2060085	4389	5650	295320	385927
P	25707	112438	60757663	25795802	0	9	0	9	2	2	2	2	211	1682	1251	10462	497	234	3176	1543	501	10644	8613	311165	5117	1906	169515	57635	676	40990	21659	2632658	26056	8056	1776258	528900
P.ecPB.19	26159	114069	62047674	26457349	0	5	0	5	2	1	2	1	132	1612	760	9953	430	333	2711	2106	334	10414	6347	306500	4761	2398	159521	72508	486	40778	18170	2631236	24833	10141	1701956	664971
P.ecPB.21	25694	112341	60941486	25691804	0	13	0	13	2	6	2	6	116	1584	682	9828	450	344	2782	2152	313	10314	5886	303668	4646	2621	153767	79546	449	40713	16357	2630525	24304	10920	1663611	714191
P.ecPB.32	25863	115978	62504333	26766180	0	13	0	13	4	1	4	1	136	1572	812	9792	480	186	2993	1235	343	10715	6130	318217	5286	1603	177301	48875	503	42146	18052	2723607	27911	6710	1914064	440339
P.ecPB.36	24954	109392	58493707	23706845	0	7	0	7	1	2	1	2	156	1667	890	10488	430	425	2708	2787	351	10949	5802	321218	4368	3379	145263	102697	486	41038	15720	2620577	21680	14105	1473488	924155
P.ucPB	25911	115639	62033977	26174038	0	14	0	14	4	3	4	3	127	1646	778	10306	493	257	3070	1656	317	10986	5550	323189	5267	1913	175573	56968	453	42407	15753	2727163	26973	7970	1842651	520660
P.ucPB.gc	27356	121406	65264827	28187804	0	10	0	10	4	2	4	2	67	1602	381	9969	486	247	3026	1538	245	11165	5284	332259	5305	1937	178157	58931	407	43702	17516	2822003	27776	8299	1904545	545248

## Sheet: withCsinensisTraining
abbreviation					predicted length = 1 nucleotide								predicted length <= 10 nucleotide								predicted length <= 50 nucleotide								predicted length <= 100 nucleotide
	GlimmerHMM (#s)		GlimmerHMM (Lengths)		GlimmerHMM (#s)		GlimmerHMM (Lengths)		PASA (#s)		PASA (Lengths)		GlimmerHMM (#s)		GlimmerHMM (Lengths)		PASA (#s)		PASA (Lengths)		GlimmerHMM (#s)		GlimmerHMM (Lengths)		PASA (#s)		PASA (Lengths)		GlimmerHMM (#s)		GlimmerHMM (Lengths)		PASA (#s)		PASA (Lengths)
	Genes	Exons	Genes	Exons	Genes	Exons	Genes	Exons	Valid	Failed	Valid	Failed	Genes	Exons	Genes	Exons	Valid	Failed	Valid	Failed	Genes	Exons	Genes	Exons	Valid	Failed	Valid	Failed	Genes	Exons	Genes	Exons	Valid	Failed	Valid	Failed
R.S1 (v1.0)	30871	74109	473787912	14430572	0	3	0	3	0	0	0	0	343	2311	2288	14293	178	277	1097	1717	1376	12425	31257	329489	1442	2119	43073	62276	2110	29995	85898	1657523	5783	8204	379544	532693
P.ecPB.32.gc (v2.0)	42683	84499	126158109	29180337	0	0	0	0	0	0	0	0	5	283	49	1770	55	21	335	141	60	2548	1891	79566	742	200	25626	6291	173	13087	10581	905953	7016	1343	525975	97014
S2.DUP	56689	96506	268082598	24620354	0	0	0	0	0	0	0	0	133	934	889	6033	19	91	136	592	907	6820	24287	198018	261	1347	9045	46361	1772	21978	88487	1358458	1833	10476	133098	766607
S2	49104	89693	228939681	25339719	0	0	0	0	0	0	0	0	153	886	992	5671	48	107	314	719	826	5953	21003	169956	572	978	18573	30250	1642	19627	82445	1224231	3991	5785	289538	409182
S2.ecPB.21	48805	55174	19800195	17469270	0	0	0	0	0	0	0	0	38	41	228	243	1	1	6	6	441	510	14865	17589	51	43	2047	1716	3740	5168	281733	395076	721	890	56566	70851
S2.ecPB.32	49794	56236	20235698	17885517	0	0	0	0	0	0	0	0	30	33	189	201	1	0	6	0	367	437	12667	15461	48	44	1930	1790	3698	5131	282342	396039	705	899	55610	71659
P	37941	77774	149393202	24654768	0	0	0	0	0	0	0	0	19	448	125	2815	56	57	324	332	103	3466	2692	103096	746	489	25324	14611	267	14628	15193	973591	6225	2610	462138	181108
P.ecPB.19	39096	78862	145710378	25404608	0	0	0	0	0	0	0	0	21	464	130	2958	55	73	335	462	139	3374	3883	99509	647	532	21809	15722	316	14272	17479	950027	5817	3039	433022	212963
P.ecPB.21	38248	77893	150652290	24668484	0	0	0	0	0	0	0	0	11	517	75	3172	57	92	351	571	132	3641	3653	106017	663	652	22281	19328	301	14615	16653	961438	5748	3375	427637	232851
P.ecPB.32	38334	78786	144880464	25392144	0	0	0	0	0	0	0	0	15	440	98	2760	64	50	397	331	113	3367	3048	100048	743	386	25420	11681	269	14391	14759	960162	6556	2051	487815	143491
P.ecPB.36	36783	75516	144880464	25392144	0	0	0	0	0	0	0	0	22	487	169	3116	53	76	334	486	120	3754	3129	111711	653	765	22356	23737	273	14995	14645	984574	5107	4223	376203	295495
P.ucPB	38717	78794	144328106	25049627	0	0	0	0	0	0	0	0	18	387	118	2444	49	48	293	316	117	3279	3192	99246	713	422	24670	12806	245	14454	13250	972087	6272	2474	468186	174500
P.ucPB.gc	40838	81839	136545510	26929248	0	0	0	0	0	0	0	0	8	314	56	1947	39	33	247	198	81	2932	2355	90908	707	399	25092	12669	202	13818	12107	942511	6419	2377	481125	167951

## Sheet: withCclementinaTraining
abbreviation					predicted length = 1 nucleotide								predicted length <= 10 nucleotide								predicted length <= 50 nucleotide								predicted length <= 100 nucleotide
	GlimmerHMM (#s)		GlimmerHMM (Lengths)		GlimmerHMM (#s)		GlimmerHMM (Lengths)		PASA (#s)		PASA (Lengths)		GlimmerHMM (#s)		GlimmerHMM (Lengths)		PASA (#s)		PASA (Lengths)		GlimmerHMM (#s)		GlimmerHMM (Lengths)		PASA (#s)		PASA (Lengths)		GlimmerHMM (#s)		GlimmerHMM (Lengths)		PASA (#s)		PASA (Lengths)
	Genes	Exons	Genes	Exons	Genes	Exons	Genes	Exons	Valid	Failed	Valid	Failed	Genes	Exons	Genes	Exons	Valid	Failed	Valid	Failed	Genes	Exons	Genes	Exons	Valid	Failed	Valid	Failed	Genes	Exons	Genes	Exons	Valid	Failed	Valid	Failed
R.S1 (v1.0)	54500	97841	431305649	18420016	148	185	148	185	0	0	0	0	603	3464	3177	20146	243	459	1555	2862	1862	16063	37773	407084	1901	2914	57170	83268	2788	37081	107490	2005806	7108	9993	460903	630127
P.ecPB.32.gc (v2.0)	78021	115562	107205764	35797498	0	66	0	66	1	0	1	0	66	556	130	3057	120	47	762	302	141	3857	2544	115861	1237	325	41353	9807	340	17382	18369	1170784	9021	1705	658050	118323
S2.DUP	114527	153380	227854785	37138850	139	179	139	179	0	0	0	0	303	1623	1244	9141	27	200	174	1238	1163	9224	27025	255843	366	2124	12203	70975	2338	28647	115491	1749508	2286	12847	164734	915748
S2	93737	132158	196328574	34536034	169	204	169	204	0	0	0	0	340	1608	1329	8958	117	232	751	1467	1212	8279	27355	225200	946	1589	29541	48212	2319	25696	111480	1567929	5220	7549	366574	517553
S2.ecPB.21	77294	84692	25237094	22742701	559	568	559	568	1	3	1	3	661	689	1274	1403	10	9	61	40	1985	2207	48461	56113	142	152	5194	5416	9307	11896	629479	829282	1306	1604	99113	123559
S2.ecPB.32	78991	86476	25843391	23323045	544	555	544	555	1	2	1	2	627	657	1119	1250	11	10	71	48	1917	2148	47265	55149	137	159	4880	5706	9263	11877	630691	831311	1301	1618	98816	124031
P	69929	106381	126688096	30554298	134	140	134	140	0	0	0	0	163	956	328	5125	109	124	682	770	317	5252	4694	146697	1205	848	40134	24675	567	19164	23802	1227977	7908	3455	571511	228602
P.ecPB.19	71427	107756	124644234	31452784	45	51	45	51	0	0	0	0	67	869	207	4990	118	130	728	797	213	5058	4752	143087	1132	861	37029	24857	457	18710	23691	1206458	7470	3916	540496	265242
P.ecPB.21	70084	106364	127580746	30639200	50	64	50	64	0	0	0	0	79	1000	257	5841	121	150	764	977	193	5252	3544	146627	1043	975	34482	28504	429	19104	21680	1223274	7262	4338	527553	291587
P.ecPB.32	70608	107431	123615397	31370252	76	85	76	85	1	0	1	0	100	868	234	5001	134	82	864	510	232	4992	4315	142129	1222	577	39916	17371	462	18903	22056	1223364	8409	2604	608198	176624
P.ecPB.36	67855	103858	129199634	28724144	45	52	45	52	0	1	0	1	71	937	231	5596	100	172	613	1048	213	5463	4430	154569	1005	1256	33439	37757	435	19666	21462	1259239	6552	5532	473329	372864
P.ucPB	72000	108702	122047026	31314690	67	76	67	76	0	1	0	1	92	833	247	4734	129	90	798	575	233	4982	4334	141844	1191	647	39052	19491	470	19017	23024	1233823	8027	3135	581825	213970
P.ucPB.gc	75114	112381	115903363	33380058	33	44	33	44	0	1	0	1	43	677	107	3948	119	77	736	461	132	4421	2984	129634	1156	604	38194	17946	370	18274	22125	1209139	8195	3081	596091	212526
