# Supplementary material for: An Improved Genome Assembly of Azadirachta indica A. Juss
Source: G3 (Bethesda). 2016 Apr 18;6(7):1835–40. doi: 10.1534/g3.116.030056 (PMC4938638; doi:10.1534/g3.116.030056)
Supplement: Supplemental Material [file supp_g3.116.030056_TableS3.xls]

## Sheet: Sheet1
Supplementary Table 3 Read mapping statistics to v2.0 and v1.0 assemblies, by Novoalign v3.04 (http://www.novocraft.com/)
				v2.0		v1.0
Lib no.	Read length	Insert size	Type	% uniquely aligned	% properly paired	% uniquely aligned	% properly paired
1	76	350	Illumina PE	94.5	86.7	94.7	74.9
2	76	350	Illumina PE	91.6	79.4	94.1	61.3
3	36	1500	Illumina MP	78.3	64.1	78.9	39
4	36	3000	Illumina MP	67.1	53.3	66.9	16.1
5	36	10000	Illumina MP	66.4	54.4	67.4	40.6
6	100	4000	Illumina MP	89.8	56.4	86.6	20.5
7	100	6000	Illumina MP	90.9	56.5	87.9	15.8
8	100	10000	Illumina MP	92.2	56.2	89.3	16.7
