# Supplementary material for: An Improved Genome Assembly of Azadirachta indica A. Juss
Source: G3 (Bethesda). 2016 Apr 18;6(7):1835–40. doi: 10.1534/g3.116.030056 (PMC4938638; doi:10.1534/g3.116.030056)
Supplement: Supplemental Material [file supp_g3.116.030056_TableS4.xls]

## Sheet: Sheet1
Supplementary Table 4. Primers designed for PCR to amplify partial and complete SQLE and FDFT1 genes
	Sequence of primer (5' -> 3')
	Forward	Reverse	Expected product length (bases) as per v1.0	Expected product length (bases) as per v2.0	Amplicon coordinates (v2.0)
SQLE, partial	ACGTTCTCTCTCACTGCCAA	TGTCAGAAGCCAACCAAAAGAG	13545	3856	scaffold704_cov123:577695-581550
FDFT1, partial	TCTGGAGCTTGGAAAAGGGTT	TTTTGGCTCACGTTGGATTATGT	10718	3952	scaffold101_cov127:1692759-1696710
SQLE, complete	TCAATAATCGGCAGGGGGAG	CCATCTCGAAGCCTCAGTGT	68572	18311	scaffold704_cov123:563086-581396
FDFT1, complete	AGCACTCAGAATACCGTTGACA	ACAGGCCTGATTTCTTTGGTC	14127	7342	scaffold101_cov127:1692149-1699490
