# Supplementary material for: An Improved Genome Assembly of Azadirachta indica A. Juss
Source: G3 (Bethesda). 2016 Apr 18;6(7):1835–40. doi: 10.1534/g3.116.030056 (PMC4938638; doi:10.1534/g3.116.030056)
Supplement: Supplemental Material [file supp_g3.116.030056_TableS5.xls]

## Sheet: v2.0
Supplementary Table 5. Repeat element classification
Repeat category	Sub-category	Number	Content (bases)	Content (% of genome assembly size)
Retrotransposons	LTR retrotransposon
	Gypsy	16983	9699390	4.30863
	Copia	14183	9031714	4.01204
	Caulimovirus	1298	919770	0.408577
	Unclassified	19	8004	0.00355551
	Non-LTR retrotransposon
	LINEs	2428	845972	0.375795
	SINEs	0	0	0
DNA Transposons	Terminal Inverted Repeats(TIRs)
	MuLE-MuDR	6261	2797241	1.24258
	hAT	1776	833096	0.370075
	PIF/Harbinger	407	152389	0.0676938
	En-Spm	2143	969277	0.430569
	others	80	4328	0.00192257
MITEs		3782	707942	0.31448
RC/Helitron		173	11906	0.00528885
Unclassified Sequences		98680	30568122	13.5789
Simple repeats		1297	284765	0.126497
Non redundant Repeat Content		N.A.	54375206	24.1544
